# Supplementary material for: Meta-Analysis of Down Syndrome Cortical Development Reveals Underdeveloped State of the Science
Source: Front Cell Neurosci. 2022 Jun 13;16:915272. doi: 10.3389/fncel.2022.915272 (PMC9234119; doi:10.3389/fncel.2022.915272)
Supplement: Supplementary file 1 [file Table_1.XLSX]

## Sheet: Table S1
SUPPLEMENTARY TABLE 1: Full text articles assessed for eligibility
Publication details
PMID	Title	Authors	Details	Reason for exclusion	Excluded? Reason?
123474	The density of synapses and neurons in normal, mentally defective ageing human brains.	Cragg BG.	Brain. 1975 Mar;98(1):81-90.	Not DS specific	Groups DS ind. with other 'Mentally defective ind.' Doesn't study DS independently
128168	Normal and aberrant neuronal development in the cerebral cortex of human fetus and young infant.	Purpura DP.	UCLA Forum Med Sci. 1975;(18):141-69.	Not DS specific	requested* Did not look at DS specifically, generalized it with other 'mental retradation' disorders
131810	Pyramidal cell abnormalities in the motor cortex of a child with Down's syndrome. A Golgi study	Marin-Padilla M.	J Comp Neurol. 1976 May 1;167(1):63-81. doi: 10.1002/cne.901670105.		1976-05-01
1447516	[Neurohistological findings in the parietal cortex of children with chromosome aberrations].	Schulz E, Scholz B.	J Hirnforsch. 1992;33(1):37-62. German.
1838182	Growth and development of the brain in Down syndrome.	Becker L, Mito T, Takashima S, Onodera K.	Prog Clin Biol Res. 1991;373:133-52. Review.	Reviews or protocols with no new data	Review, no new data
2146054	Brain growth in Down syndrome subjects 15 to 22 weeks of gestational age and birth to 60 months.	Schmidt-Sidor B, Wisniewski KE, Shepard TH, Sersen EA.	Clin Neuropathol. 1990 Jul-Aug;9(4):181-90.	No histological staining or immunohistochemistry	no staining, physical description of brains (weight and shape)
2947535	Dendritic atrophy in children with Down's syndrome	Becker LE, Armstrong DL, Chan F.	Ann Neurol. 1986 Oct;20(4):520-6. doi: 10.1002/ana.410200413.
3156210	Altered composition of polyunsaturated fatty acyl groups in phosphoglycerides of Down's syndrome fetal brain.	Brooksbank BW, Martinez M, Balazs R.	J Neurochem. 1985 Mar;44(3):869-74.	Limited to expression differences	no stainging
4255253	EEG evoked responses to repetitive auditory stimulation in normal and Down's syndrome infants.	Barnet AB, Ohlrich ES, Shanks BL.	Dev Med Child Neurol. 1971 Jun;13(3):321-9. No abstract available.	No histological staining or immunohistochemistry	no staining
4263073	Structural abnormalities of the cerebral cortex in human chromosomal aberrations: a Golgi study	Marin-Padilla M.	Brain Res. 1972 Sep 29;44(2):625-9. doi: 10.1016/0006-8993(72)90324-1.		1972-09-29
4271339	The development of the pathologic changes of Alzheimer's disease and senile dementia in patients with Down's syndrome.	Burger PC, Vogel FS.	Am J Pathol. 1973 Nov;73(2):457-76.
4274161	Normal and aberrant development of synaptic pathways in human hippocampus.	Purpura DP.	Trans Am Neurol Assoc. 1973;98:224-6. No abstract available.	No histological staining or immunohistochemistry	No staining
6204568	Developmental aspects of event-related potentials. Aberrant development.	Otto D, Karrer R, Halliday R, Horst RL, Klorman R, Squires N, Thatcher RW, Fenelon B, Lelord G.	Ann N Y Acad Sci. 1984;425:319-37. No abstract available.	Not DS specific	not DS focused
6228436	Synaptic development in the human fetus: a morphometric analysis of normal and Down's syndrome neocortex.	Petit TL, LeBoutillier JC, Alfano DP, Becker LE.	Exp Neurol. 1984 Jan;83(1):13-23.
6234479	Down's syndrome: is there a decreased population of neurons?	Ross MH, Galaburda AM, Kemper TL.	Neurology. 1984 Jul;34(7):909-16. doi: 10.1212/wnl.34.7.909.
6447982	Spine distribution along the apical dendrites of the pyramidal neurons in Down's syndrome. A quantitative Golgi study	M Suetsugu, P Mehraein.	Acta Neuropathol. 1980 50(3):207-10. doi: 10.1007/BF00688755.
6449207	[Neuronal development of the fetal and infantile period: 1. Visual cortex in the normal and chromosomal aberrations (author's transl)].	Takashima S.	No To Shinkei. 1980 Oct;32(10):1007-13. Japanese. No abstract available.
6457667	Abnormal neuronal development in the visual cortex of the human fetus and infant with down's syndrome. A quantitative and qualitative Golgi study.	Takashima S, Becker LE, Armstrong DL, Chan F.	Brain Res. 1981 Nov 23;225(1):1-21.
8083693	Development of the superior temporal neocortex is anomalous in trisomy 21.	Golden JA, Hyman BT.	J Neuropathol Exp Neurol. 1994 Sep;53(5):513-20. doi: 10.1097/00005072-199409000-00011.
8311992	Association of phenotypic abnormalities of Down syndrome with an imbalance of genes on chromosome 21.	Becker LE, Mito T, Takashima S, Onodera K, Friend WC.	APMIS Suppl. 1993;40:57-70.
8710184	Polyamines in frontal cortex of patients with Down syndrome and Alzheimer disease.	Seidl R, Beninati S, Cairns N, Singewald N, Risser D, Bavan H, Nemethova M, Lubec G.	Neurosci Lett. 1996 Mar 15;206(2-3):193-5.	Limited to expression differences
8872470	A human homologue of Drosophila minibrain (MNB) is expressed in the neuronal regions affected in Down syndrome and maps to the critical region.	GuimerÃ¡ J, Casas C, PucharcÃ²s C, Solans A, DomÃ¨nech A, Planas AM, Ashley J, Lovett M, Estivill X, Pritchard MA.	Hum Mol Genet. 1996 Sep;5(9):1305-10.	Mouse models only	Mouse models only
9426258	DSCAM: a novel member of the immunoglobulin superfamily maps in a Down syndrome region and is involved in the development of the nervous system.	Yamakawa K, Huot YK, Haendelt MA, Hubert R, Chen XN, Lyons GE, Korenberg JR.	Hum Mol Genet. 1998 Feb;7(2):227-37.	No histological staining or immunohistochemistry	No human staining, transciptomics and mouse Tissue in situ hybridization
10511443	Neural expression profile of alpha-synuclein in developing human cortex.	Bayer TA, JÃ¤kÃ¤lÃ¤ P, Hartmann T, Egensperger R, Buslei R, Falkai P, Beyreuther K.	Neuroreport. 1999 Sep 9;10(13):2799-803.	Limited to expression differences
10781955	Regional and cellular specificity of the expression of TPRD, the tetratricopeptide Down syndrome gene, during human embryonic development.	Rachidi M, Lopes C, Gassanova S, Sinet PM, Vekemans M, Attie T, Delezoide AL, Delabar JM.	Mech Dev. 2000 May;93(1-2):189-93.	No histological staining or immunohistochemistry	no DS staining? just investigation of gene TPRD involved in down syndrome, could be wrong
11078217	The developmental and aging changes of Down's syndrome cell adhesion molecule expression in normal and Down's syndrome brains.	Saito Y, Oka A, Mizuguchi M, Motonaga K, Mori Y, Becker LE, Arima K, Miyauchi J, Takashima S.	Acta Neuropathol. 2000 Dec;100(6):654-64.	Limited to expression differences
11553933	Down syndrome and Alzheimer's disease: a link between development and aging.	Lott IT, Head E.	Ment Retard Dev Disabil Res Rev. 2001;7(3):172-8. Review.	Reviews or protocols with no new data	Review, no new data
11771751	Decreased protein levels of stathmin in adult brains with Down syndrome and Alzheimer's disease.	Cheon MS, Fountoulakis M, Cairns NJ, Dierssen M, Herkner K, Lubec G.	J Neural Transm Suppl. 2001;(61):281-8.	No histological staining or immunohistochemistry	No staining, protemics, gel electrophoresis and matrix-assisted laser desorption ionization mass spectroscopy only
11771755	Expression patterns of chaperone proteins in cerebral cortex of the fetus with Down syndrome: dysregulation of T-complex protein 1.	Yoo BC, Fountoulakis M, Dierssen M, Lubec G.	J Neural Transm Suppl. 2001;(61):321-34.	No histological staining or immunohistochemistry	No staining, gel electrophoresis and mass spec on proteins
11771763	Glial-neurotrophic mechanisms in Down syndrome.	Nelson PG, McCune SK, Ades AM, Nelson KB.	J Neural Transm Suppl. 2001;(61):85-94. Review.	Reviews or protocols with no new data	No experiment conducted, reivew article on other experiments focusing on the interaction between neurons and glia
12051741	Mammalian DSCAMs: roles in the development of the spinal cord, cortex, and cerebellum?	Barlow GM, Micales B, Chen XN, Lyons GE, Korenberg JR.	Biochem Biophys Res Commun. 2002 May 10;293(3):881-91.	Not DS specific	No DS analysis
12076999	Nicotinic receptor abnormalities in the cerebellar cortex in autism.	Lee M, Martin-Ruiz C, Graham A, Court J, Jaros E, Perry R, Iversen P, Bauman M, Perry E.	Brain. 2002 Jul;125(Pt 7):1483-95.	Not DS specific	No DS analysis, focused on Autism
12442254	Proteomic evaluation of intermediary metabolism enzyme proteins in fetal Down's syndrome cerebral cortex.	Bajo M, Fruehauf J, Kim SH, Fountoulakis M, Lubec G.	Proteomics. 2002 Nov;2(11):1539-46.	No histological staining or immunohistochemistry	protein analysis, no staining
12767918	The differentially expressed C21orf5 gene in the medial temporal-lobe system could play a role in mental retardation in Down syndrome and transgenic mice.	Lopes C, Chettouh Z, Delabar JM, Rachidi M.	Biochem Biophys Res Commun. 2003 Jun 13;305(4):915-24. Erratum in: Biochem Biophys Res Commun. 2003 Aug 1;307(3):758. Biochem Biophys Res Commun. 2003 Dec 19;312(3):865.	Mouse models only	No human staining, only mouse
12769611	Human brain nicotinic receptors, their distribution and participation in neuropsychiatric disorders.	Graham AJ, Martin-Ruiz CM, Teaktong T, Ray MA, Court JA.	Curr Drug Targets CNS Neurol Disord. 2002 Aug;1(4):387-97. Review.	Not DS specific	Not DS, specific, groups neurological diseases together
12836057	Protein levels of genes encoded on chromosome 21 in fetal Down syndrome brain: Challenging the gene dosage effect hypothesis (Part IV).	Cheon MS, Shim KS, Kim SH, Hara A, Lubec G.	Amino Acids. 2003 Jul;25(1):41-7.	No histological staining or immunohistochemistry	no staining, gene analysis
12931789	Down's syndrome: a genetic disorder in biobehavioral perspective.	Nadel L.	Genes Brain Behav. 2003 Jun;2(3):156-66. Review.	Reviews or protocols with no new data	No staining, summary of DS
12931791	Human neural stem cells: a new tool for studying cortical development in Down's syndrome.	Bhattacharyya A, Svendsen CN.	Genes Brain Behav. 2003 Jun;2(3):179-86. Review.	Cells not tissue	neurospheres, not tissue
14707550	Comparative localization of ADAMs 10 and 15 in human cerebral cortex normal aging, Alzheimer disease and Down syndrome.	Bernstein HG, Bukowska A, Krell D, Bogerts B, Ansorge S, Lendeckel U.	J Neurocytol. 2003 Feb;32(2):153-60.	Limited to expression differences
15518956	On dendrites in Down syndrome and DS murine models: a spiny way to learn.	Benavides-Piccione R, Ballesteros-YÃ¡Ã±ez I, de LagrÃ¡n MM, Elston G, Estivill X, Fillat C, Defelipe J, Dierssen M.	Prog Neurobiol. 2004 Oct;74(2):111-26. Review.	Mouse models only	mouse only
15745955	ets-2 promotes the activation of a mitochondrial death pathway in Down's syndrome neurons.	Helguera P, Pelsman A, Pigino G, Wolvetang E, Head E, Busciglio J.	J Neurosci. 2005 Mar 2;25(9):2295-303.	No histological staining or immunohistochemistry
15817279	Development of interlaminar astroglial processes in the cerebral cortex of control and Down's syndrome human cases.	Colombo JA, Reisin HD, Jones M, Bentham C.	Exp Neurol. 2005 May;193(1):207-17.
15946822	Spatial and temporal localization during embryonic and fetal human development of the transcription factor SIM2 in brain regions altered in Down syndrome.	Rachidi M, Lopes C, Charron G, Delezoide AL, Paly E, Bloch B, Delabar JM.	Int J Dev Neurosci. 2005 Aug;23(5):475-84.	Limited to expression differences
16126912	Activation of the Notch pathway in Down syndrome: cross-talk of Notch and APP.	Fischer DF, van Dijk R, Sluijs JA, Nair SM, Racchi M, Levelt CN, van Leeuwen FW, Hol EM.	FASEB J. 2005 Sep;19(11):1451-8.	Limited to expression differences	No staining, gene expression
16240412	Advanced microscopic imaging methods to investigate cortical development and the etiology of mental retardation.	Haydar TF.	Ment Retard Dev Disabil Res Rev. 2005;11(4):303-16. Review.	Reviews or protocols with no new data	only abstract?
16276086	C21orf5, a human candidate gene for brain abnormalities and mental retardation in Down syndrome.	Rachidi M, Lopes C, Delezoide AL, Delabar JM.	Cytogenet Genome Res. 2006;112(1-2):16-22. Erratum in: Cytogenet Genome Res. 2006;112(3-4):226.	No histological staining or immunohistochemistry	interesting findings about C21orf5 gene (DS critical region) and its involvement of brain development, however, their study did not stain ds brains but just measured expression during development of non ds i believe
17546680	Cell cycle alteration and decreased cell proliferation in the hippocampal dentate gyrus and in the neocortical germinal matrix of fetuses with Down syndrome and in Ts65Dn mice.	Contestabile A, Fila T, Ceccarelli C, Bonasoni P, Bonapace L, Santini D, Bartesaghi R, Ciani E.	Hippocampus. 2007;17(8):665-78. doi: 10.1002/hipo.20308.
17720532	Dyrk1A overexpression in immortalized hippocampal cells produces the neuropathological features of Down syndrome.	Park J, Yang EJ, Yoon JH, Chung KC.	Mol Cell Neurosci. 2007 Oct;36(2):270-9. Epub 2007 Jul 24.	Mouse models only	Mice models only, no humans
17950572	Gene expression profiling in the adult Down syndrome brain.	Lockstone HE, Harris LW, Swatton JE, Wayland MT, Holland AJ, Bahn S.	Genomics. 2007 Dec;90(6):647-60. Epub 2007 Oct 22.	No histological staining or immunohistochemistry	no staining
18093248	Neurogenesis impairment and increased cell death reduce total neuron number in the hippocampal region of fetuses with Down syndrome.	Guidi S, Bonasoni P, Ceccarelli C, Santini D, Gualtieri F, Ciani E, Bartesaghi R.	Brain Pathol. 2008 Apr;18(2):180-97. doi: 10.1111/j.1750-3639.2007.00113.x. Epub 2007 Dec 17.
18163181	Protein expression of BACE1, BACE2 and APP in Down syndrome brains.	Cheon MS, Dierssen M, Kim SH, Lubec G.	Amino Acids. 2008 Aug;35(2):339-43. Epub 2007 Dec 29.	Limited to expression differences	no staining for DS, just expression levels
18167266	[Screening and identification of human chromosome 21 genes resulting in abnormal development of fetal cerebral cortex with Down syndrome].	Yu WD, Liang R, Yang LJ, Shang M, Shen H, Guan J, Guo JZ.	Zhonghua Yi Xue Za Zhi. 2007 Oct 23;87(39):2759-63. Chinese.	Limited to expression differences	No staining, gene expression only?
19738365	A critical period in cortical interneuron neurogenesis in down syndrome revealed by human neural progenitor cells.	Bhattacharyya A, McMillan E, Chen SI, Wallace K, Svendsen CN.	Dev Neurosci. 2009;31(6):497-510. doi: 10.1159/000236899. Epub 2009 Sep 9.	Cells not tissue	neurospheres, not tissue
20424326	STRADalpha deficiency results in aberrant mTORC1 signaling during corticogenesis in humans and mice.	Orlova KA, Parker WE, Heuer GG, Tsai V, Yoon J, Baybis M, Fenning RS, Strauss K, Crino PB.	J Clin Invest. 2010 May;120(5):1591-602. doi: 10.1172/JCI41592. Epub 2010 Apr 26.	Not DS specific	no down syndrome
20870049	Disruption of bone development and homeostasis by trisomy in Ts65Dn Down syndrome mice.	Blazek JD, Gaddy A, Meyer R, Roper RJ, Li J.	Bone. 2011 Feb;48(2):275-80. doi: 10.1016/j.bone.2010.09.028. Epub 2010 Sep 24.	Mouse models only	Mice only and looked at bone density
21040072	Widespread proliferation impairment and hypocellularity in the cerebellum of fetuses with down syndrome.	Guidi S, Ciani E, Bonasoni P, Santini D, Bartesaghi R.	Brain Pathol. 2011 Jul;21(4):361-73. doi:10.1111/j.1750-3639.2010.00459.x. Epub 2010 Dec 6.
21266456	APP-dependent up-regulation of Ptch1 underlies proliferation impairment of neural precursors in Down syndrome.	Trazzi S, Mitrugno VM, Valli E, Fuchs C, Rizzi S, Guidi S, Perini G, Bartesaghi R, Ciani E.	Hum Mol Genet. 2011 Apr 15;20(8):1560-73. doi: 10.1093/hmg/ddr033. Epub 2011 Jan 25.	Mouse models only	Mouse models only
21360594	Altered expression of Dscam in temporal lobe tissue from human and experimental animals.	Shen L, Xiao Z, Pan Y, Fang M, Li C, Chen D, Wang L, Xi Z, Xiao F, Wang X.	Synapse. 2011 Oct;65(10):975-82. doi: 10.1002/syn.20924. Epub 2011 Mar 28.	Limited to expression differences
21654623	Generation of neural stem cells from discarded human fetal cortical tissue.	Lu J, Delli-Bovi LC, Hecht J, Folkerth R, Sheen VL.	J Vis Exp. 2011 May 25;(51). pii: 2681. doi: 10.3791/2681.	Reviews or protocols with no new data
22155002	Impaired myelination of the human hippocampal formation in Down syndrome.	ÃbrahÃ¡m H, Vincze A, VeszprÃ©mi B, KravjÃ¡k A, GÃ¶mÃ¶ri Ã‰, KovÃ¡cs GG, Seress L.	Int J Dev Neurosci. 2012 Apr;30(2):147-58. doi: 10.1016/j.ijdevneu.2011.11.005. Epub 2011 Dec 6.
22344463	A human stem cell model of early Alzheimer's disease pathology in Down syndrome.	Shi Y, Kirwan P, Smith J, MacLean G, Orkin SH, Livesey FJ.	Sci Transl Med. 2012 Mar 7;4(124):124ra29. doi: 10.1126/scitranslmed.3003771. Epub 2012 Feb 15.	Cells not tissue
22644827	Cytokine and chemokine alterations in Down syndrome.	Roberson R, Kuddo T, Horowitz K, Caballero M, Spong CY.	Am J Perinatol. 2012 Oct;29(9):705-8. doi: 10.1055/s-0032-1314892. Epub 2012 May 29.	Mouse models only	Mouse models only
23124096	Overexpression of DYRK1A inhibits choline acetyltransferase induction by oleic acid in cellular models of Down syndrome.	Hijazi M, Fillat C, Medina JM, Velasco A.	Exp Neurol. 2013 Jan;239:229-34. doi: 10.1016/j.expneurol.2012.10.016. Epub 2012 Nov 1.	Mouse models only	Mouse models only
23631984	Functional connectivity of the cortex of term and preterm infants and infants with Down's syndrome.	Imai M, Watanabe H, Yasui K, Kimura Y, Shitara Y, Tsuchida S, Takahashi N, Taga G.	Neuroimage. 2014 Jan 15;85 Pt 1:272-8. doi: 10.1016/j.neuroimage.2013.04.080. Epub 2013 Apr 28.	No histological staining or immunohistochemistry	no staining
23747948	Pyroglutamate-3 amyloid-Î² deposition in the brains of humans, non-human primates, canines, and Alzheimer disease-like transgenic mouse models.	Frost JL, Le KX, Cynis H, Ekpo E, Kleinschmidt M, Palmour RM, Ervin FR, Snigdha S, Cotman CW, Saido TC, Vassar RJ, St George-Hyslop P, Ikezu T, Schilling S, Demuth HU, Lemere CA.	Am J Pathol. 2013 Aug;183(2):369-81. doi: 10.1016/j.ajpath.2013.05.005. Epub 2013 Jun 7.	Limited to expression differences
24036883	Dosage of amyloid precursor protein affects axonal contact guidance in Down syndrome.	Sosa LJ, Postma NL, Estrada-Bernal A, Hanna M, Guo R, Busciglio J, Pfenninger KH.	FASEB J. 2014 Jan;28(1):195-205. doi: 10.1096/fj.13-232686. Epub 2013 Sep 13.	Cells not tissue
24076391	The Reelin receptors ApoER2 and VLDLR are direct target genes of HIC1 (Hypermethylated In Cancer 1).	Dubuissez M, Faiderbe P, Pinte S, Dehennaut V, Rood BR, Leprince D.	Biochem Biophys Res Commun. 2013 Oct 25;440(3):424-30. doi: 10.1016/j.bbrc.2013.09.091. Epub 2013 Sep 25.	Not DS specific	no DS
24735980	Neuropathological role of PI3K/Akt/mTOR axis in Down syndrome brain.	Perluigi M, Pupo G, Tramutola A, Cini C, Coccia R, Barone E, Head E, Butterfield DA, Di Domenico F.	Biochim Biophys Acta. 2014 Jul;1842(7):1144-53. doi: 10.1016/j.bbadis.2014.04.007. Epub 2014 Apr 13.	Limited to expression differences	No staining, looked at gene expression and performed lots of western blots
24918639	mTOR Hyperactivation in down syndrome hippocampus appears early during development.	Iyer AM, van Scheppingen J, Milenkovic I, Anink JJ, Adle-Biassette H, Kovacs GG, Aronica E.	J Neuropathol Exp Neurol. 2014 Jul;73(7):671-83. doi: 10.1097/NEN.0000000000000083.	Limited to expression differences
25115540	Metabotropic glutamate receptor 5 in Down's syndrome hippocampus during development: increased expression in astrocytes.	Iyer AM, van Scheppingen J, Milenkovic I, Anink JJ, Lim D, Genazzani AA, Adle-Biassette H, Kovacs GG, Aronica E.	Curr Alzheimer Res. 2014;11(7):694-705.	Limited to expression differences
25309699	Characterizing growth patterns in longitudinal MRI using image contrast.	Vardhan A, Prastawa M, Vachet C, Piven J, Gerig G.	Proc SPIE Int Soc Opt Eng. 2014 Mar 21;9034:90340D.	No histological staining or immunohistochemistry	No staining, MRI only
25370074	Screening of human chromosome 21 genes in the dorsolateral prefrontal cortex of individuals with Down syndrome.	Kong XD, Liu N, Xu XJ, Zhao ZH, Jiang M.	Mol Med Rep. 2015 Feb;11(2):1235-9. doi: 10.3892/mmr.2014.2855. Epub 2014 Nov 4.	Limited to expression differences
25461715	Anomalous brain functional connectivity contributing to poor adaptive behavior in Down syndrome.	Pujol J, del Hoyo L, Blanco-Hinojo L, de Sola S, MaciÃ D, MartÃ­nez-Vilavella G, Amor M, Deus J, RodrÃ­guez J, FarrÃ© M, Dierssen M, de la Torre R.	Cortex. 2015 Mar;64:148-56. doi: 10.1016/j.cortex.2014.10.012. Epub 2014 Oct 28.	No histological staining or immunohistochemistry	MRI only
26088974	Dissociations in Cortical Morphometry in Youth with Down Syndrome: Evidence for Reduced Surface Area but Increased Thickness.	Lee NR, Adeyemi EI, Lin A, Clasen LS, Lalonde FM, Condon E, Driver DI, Shaw P, Gogtay N, Raznahan A, Giedd JN.	Cereb Cortex. 2016 Jul;26(7):2982-90. doi: 10.1093/cercor/bhv107. Epub 2015 Jun 17.	No histological staining or immunohistochemistry	Maybe? No staining, MRI volume scanning
26137553	DYRK1A-mediated Cyclin D1 Degradation in Neural Stem Cells Contributes to the Neurogenic Cortical Defects in Down Syndrome.	Najas S, Arranz J, Lochhead PA, Ashford AL, Oxley D, Delabar JM, Cook SJ, Barallobre MJ, ArbonÃ©s ML.	EBioMedicine. 2015 Jan 17;2(2):120-34. doi: 10.1016/j.ebiom.2015.01.010. eCollection 2015.	Mouse models only	Mouse models only
26235073	Cortical Differentiation of Human Pluripotent Cells for In Vitro Modeling of Alzheimer's Disease.	Saurat NG, Livesey FJ, Moore S.	Methods Mol Biol. 2016;1303:267-78. doi: 10.1007/978-1-4939-2627-5_16.	Reviews or protocols with no new data	Just a protocol
26784972	Human DNA methylomes of neurodegenerative diseases show common epigenomic patterns.	Sanchez-Mut JV, Heyn H, Vidal E, Moran S, Sayols S, Delgado-Morales R, Schultz MD, Ansoleaga B, Garcia-Esparcia P, Pons-Espinal M, de Lagran MM, Dopazo J, Rabano A, Avila J, Dierssen M, Lott I, Ferrer I, Ecker JR, Esteller M.	Transl Psychiatry. 2016 Jan 19;6:e718. doi: 10.1038/tp.2015.214.	Limited to expression differences	No staining, only transcriptomics
26803494	Restrained Phosphatidylcholine Synthesis in a Cellular Model of Down's Syndrome is Associated with the Overexpression of Dyrk1A.	Hijazi M, Medina JM, Velasco A.	Mol Neurobiol. 2017 Mar;54(2):1092-1100. doi: 10.1007/s12035-016-9728-2. Epub 2016 Jan 23.	Mouse models only	Mouse models only
26937011	Essential Roles for ARID1B in Dendritic Arborization and Spine Morphology of Developing Pyramidal Neurons.	Ka M, Chopra DA, Dravid SM, Kim WY.	J Neurosci. 2016 Mar 2;36(9):2723-42. doi: 10.1523/JNEUROSCI.2321-15.2016.	Mouse models only	mouse only, not DS
26964795	The polyphenols resveratrol and epigallocatechin-3-gallate restore the severe impairment of mitochondria in hippocampal progenitor cells from a Down syndrome mouse model.	Valenti D, de Bari L, de Rasmo D, Signorile A, Henrion-Caude A, Contestabile A, Vacca RA.	Biochim Biophys Acta. 2016 Jun;1862(6):1093-104. doi: 10.1016/j.bbadis.2016.03.003. Epub 2016 Mar 7.	No histological staining or immunohistochemistry	No staining, looked at bioenergics of mitochondria
27245352	Epigenetic dysregulation in the developing Down syndrome cortex.	El Hajj N, Dittrich M, BÃ¶ck J, Kraus TF, Nanda I, MÃ¼ller T, Seidmann L, Tralau T, Galetzka D, Schneider E, Haaf T.	Epigenetics. 2016 Aug 2;11(8):563-78. doi: 10.1080/15592294.2016.1192736. Epub 2016 May 31.	Cells not tissue
27266699	Integrated miRNA and mRNA expression profiling in fetal hippocampus with Down syndrome.	Shi WL, Liu ZZ, Wang HD, Wu D, Zhang H, Xiao H, Chu Y, Hou QF, Liao SX.	J Biomed Sci. 2016 Jun 7;23(1):48. doi: 10.1186/s12929-016-0265-0.	Limited to expression differences	no staining, only transcriptomics
27404227	The HSA21 gene EURL/C21ORF91 controls neurogenesis within the cerebral cortex and is implicated in the pathogenesis of Down Syndrome.	Li SS, Qu Z, Haas M, Ngo L, Heo YJ, Kang HJ, Britto JM, Cullen HD, Vanyai HK, Tan SS, Chan-Ling T, Gunnersen JM, Heng JI.	Sci Rep. 2016 Jul 11;6:29514. doi: 10.1038/srep29514.	Limited to expression differences	no staining for DS, just expression levels
28346765	The medial temporal memory system in Down syndrome: Translating animal models of hippocampal compromise.	Clark CAC, Fernandez F, Sakhon S, SpanÃ² G, Edgin JO.	Hippocampus. 2017 Jun;27(6):683-691. doi: 10.1002/hipo.22724. Epub 2017 Mar 27.	No histological staining or immunohistochemistry	no staining, memory work
28498956	The Lateral Temporal Lobe in Early Human Life.	Goldstein IS, Erickson DJ, Sleeper LA, Haynes RL, Kinney HC.	J Neuropathol Exp Neurol. 2017 Jun 1;76(6):424-438. doi: 10.1093/jnen/nlx026.	Not DS specific	not DS specific
28720071	Developmental Expression and Dysregulation of miR-146a and miR-155 in Down's Syndrome and Mouse Models of Down's Syndrome and Alzheimer's Disease.	Arena A, Iyer AM, Milenkovic I, Kovacs GG, Ferrer I, Perluigi M, Aronica E.	Curr Alzheimer Res. 2017;14(12):1305-1317. doi: 10.2174/1567205014666170706112701.	Mouse models only	short, no figures, mouse
28756311	Neurogenesis impairment: An early developmental defect in Down syndrome.	Stagni F, Giacomini A, Emili M, Guidi S, Bartesaghi R.	Free Radic Biol Med.2018 Jan;114:15-32. doi: 10.1016/j.freeradbiomed.2017.07.026.	Reviews or protocols with no new data
29168008	GABA(A) receptor subunit deregulation in the hippocampus of human foetuses with Down syndrome.	Milenkovic I, Stojanovic T, Aronica E, FÃ¼lÃ¶p L, BozsÃ³ Z, MÃ¡tÃ© Z, Yanagawa Y, Adle-Biassette H, Lubec G, SzabÃ³ G, Harkany T, KovÃ¡cs GG, Keimpema E.	Brain Struct Funct. 2018 Apr;223(3):1501-1518. doi: 10.1007/s00429-017-1563-3. Epub 2017 Nov 22.	Limited to expression differences
29509279	Abnormal development of the inferior temporal region in fetuses with Down syndrome.	Guidi S, Giacomini A, Stagni F, Emili M, Uguagliati B, Bonasoni MP, Bartesaghi R.	Brain Pathol. 2018 Nov;28(6):986-998. doi:10.1111/bpa.12605. Epub 2018 Jul 5.
30089790	Lipidome alterations in human prefrontal cortex during development, aging, and cognitive disorders	Yu Q, He Z, Zubkov D, Huang S, Kurochkin I, Yang X, Halene T, Willmitzer L, Giavalisco P, Akbarian S, Khaitovich P.	Mol Psychiatry	Limited to expression differences	lipids? PFC only 5 & late (55-65)
30171212	Modeling amyloid beta and tau pathology in human cerebral organoids.	Gonzalez C, Armijo E, Bravo-Alegria J, Becerra-Calixto A, Mays CE, Soto C.	Mol Psychiatry. 2018 Dec;23(12):2363-2374. doi: 10.1038/s41380-018-0229-8. Epub 2018 Aug 31.	Cells not tissue
30227164	Triple play of DYRK1A kinase in cortical progenitor cells of Trisomy 21.	Kurabayashi N, Nguyen MD, Sanada K.	Neurosci Res. 2019 Jan;138:19-25. doi: 10.1016/j.neures.2018.09.007. Epub 2018 Sep 15. Review.	Mouse models only	Mouse models only
30309905	In vivo modeling of human neuron dynamics and Down syndrome.	Real R, Peter M, Trabalza A, Khan S, Smith MA, Dopp J, Barnes SJ, Momoh A, Strano A, Volpi E, Knott G, Livesey FJ, De Paola V.	Science. 2018 Nov 16;362(6416). pii: eaau1810. doi: 10.1126/science.aau1810. Epub 2018 Oct 11.	Cells not tissue
30325080	Subicular hypotrophy in fetuses with Down syndrome and in the Ts65Dn model of Down syndrome	Stagni F, Giacomini A, Emili M, Uguagliati B, Bonasoni MP, Bartesaghi R, Guidi S.	Brain Pathol. 2019 May;29(3):366-379. doi:10.1111/bpa.12663. Epub 2018 Nov 15
30395007	Alterations in reelin and reelin receptors in Down syndrome.	BellÃ©s M, Carbonell J, Blasco-IbÃ¡Ã±ez JM, Crespo C, NÃ¡cher J, Varea E.	Neuroreport. 2019 Jan 2;30(1):14-18. doi: 10.1097/WNR.0000000000001153.	Limited to expression differences
31173710	Dosage Counts: Correcting Trisomy-21-Related Phenotypes in Human Organoids and Xenografts.	Manley WF, Anderson SA.	Cell Stem Cell. 2019 Jun 6;24(6):835-836. doi: 10.1016/j.stem.2019.05.009.	Reviews or protocols with no new data	just commentary, not experimental
31264685	Quantitative MRI Analyses of Regional Brain Growth in Living Fetuses with Down Syndrome.	Tarui T, Im K, Madan N, Madankumar R, Skotko BG, Schwartz A, Sharr C, Ralston SJ, Kitano R, Akiyama S, Yun HJ, Grant E, Bianchi DW.	Cereb Cortex. 2020 Jan 10;30(1):382-390. doi: 10.1093/cercor/bhz094.	No histological staining or immunohistochemistry	No staining, MRI anaylsis only
31350817	Differential effects of Down's syndrome and Alzheimer's neuropathology on default mode connectivity	Wilson LR, Vatansever D, Annus T, Williams GB, Hong YT, Fryer TD, Nestor PJ, Holland AJ, Zaman SH.	Hum Brain Mapp	No histological staining or immunohistochemistry	neuropsych, fmri, pet scans
31465140	The "eyes have it," but when in development?: The importance of a developmental perspective in our understanding of behavioral memory formation and the hippocampus	Edgin JO, Liu Y, Hughes K, Spanò G, Clark CAC.	Hippocampus	Not DS specific	no down syndrome
31764918	Characterising the brain metalloproteome in Down syndrome patients with concomitant Alzheimer's pathology	Malakooti N, Roberts B, Pritchard MA, Volitakis I, Kim RC, Lott IT, McLean CA, Finkelstein DI, Adlard PA.	Metallomics	No histological staining or immunohistochemistry	metals in ds brain?
31887718	Early alterations in cortical and cerebellar regional brain growth in Down Syndrome: An in vivo fetal and neonatal MRI assessment	Patkee PA, Baburamani AA, Kyriakopoulou V, Davidson A, Avini E, Dimitrova R, Allsop J, Hughes E, Kangas J, McAlonan G, Rutherford MA.	Neuroimage Clin	No histological staining or immunohistochemistry	MRI only
32057305	Genetic and epigenetic pathways in Down syndrome: Insights to the brain and immune system from humans and mouse models	Yu YE, Xing Z, Do C, Pao A, Lee EJ, Krinsky-McHale S, Silverman W, Schupf N, Tycko B.	Prog Brain Res	Reviews or protocols with no new data
32320094	Dysregulation of the Retromer Complex System in Down Syndrome.	Curtis ME, Yu D, PraticÃ² D.	Ann Neurol. 2020 Jul;88(1):137-147. doi: 10.1002/ana.25752. Epub 2020 May 27.	Limited to expression differences
32480293	Neuroanatomical alterations in higher-order thalamic nuclei of fetuses	Stagni F, Giacomini A, Emili M, Uguagliati B, Bonasoni MP, Bartesaghi R, Guidi S.	Clin Neurol Neurosurg. 2020 Jul;194:105870. doi:10.1016/j.clineuro.2020.105870
32795489	Chronic PERK induction promotes Alzheimer-like neuropathology in Down syndrome: Insights for therapeutic intervention	Lanzillotta C, Zuliani I, Tramutola A, Barone E, Blarzino C, Folgiero V, Caforio M, Valentini D, Villani A, Locatelli F, Butterfield DA, Head E, Perluigi M, Abisambra JF, Di Domenico F.	Prog Neurobiol	No histological staining or immunohistochemistry	no staining, protein? (non human staining)
32819430	Assessment of radial glia in the frontal lobe of fetuses with Down syndrome.	Baburamani AA, Vontell RT, Uus A, Pietsch M, Patkee PA, Wyatt-Ashmead J, Chin-Smith EC, Supramaniam VG, Donald Tournier J, Deprez M, Rutherford MA.	Acta Neuropathol Commun. 2020 Aug 20;8(1):141. doi: 10.1186/s40478-020-01015-3.
32940649	Regional Alterations in Cortical Sulcal Depth in Living Fetuses with Down Syndrome	Yun HJ, Perez JDR, Sosa P, Valdés JA, Madan N, Kitano R, Akiyama S, Skotko BG, Feldman HA, Bianchi DW, Grant PE, Tarui T, Im K.	Cereb Cortex	No histological staining or immunohistochemistry	MRI only
33206953	Evolution of neuroinflammation across the lifespan of individuals with Down syndrome	Flores-Aguilar L, Iulita MF, Kovecses O, Torres MD, Levi SM, Zhang Y, Askenazi M, Wisniewski T, Busciglio J, Cuello AC.	Brain
33450624	Excitatory/Inhibitory Synaptic Ratios in Polymicrogyria and Down Syndrome Help Explain Epileptogenesis in Malformations	Sarnat HB, Flores-Sarnat L.	Pediatr Neurol		not much staining of DS ??
33585465	Subtle Roles of Down Syndrome Cell Adhesion Molecules in Embryonic Forebrain Development and Neuronal Migration	Mitsogiannis MD, Pancho A, Aerts T, Sachse SM, Vanlaer R, Noterdaeme L, Schmucker D, Seuntjens E.	Front Cell Dev Biol	Mouse models only	Mouse models only
33711492	Neurometabolite mapping highlights elevated myo-inositol profiles within the developing brain in down syndrome	Patkee PA, Baburamani AA, Long KR, Dimitrova R, Ciarrusta J, Allsop J, Hughes E, Kangas J, McAlonan GM, Rutherford MA, De Vita E.	Neurobiol Dis	Limited to expression differences	no staining, protein? Metabolites
33848613	Characterization of monomeric and soluble aggregated Aβ in Down's syndrome and Alzheimer's disease brains	Gkanatsiou E, Sahlin C, Portelius E, Johannesson M, Söderberg L, Fälting J, Basun H, Möller C, Odergren T, Zetterberg H, Blennow K, Lannfelt L, Brinkmalm G.	Neurosci Lett	Limited to expression differences	no staining, protein? Only staining for amyloid (immunoprecipitation)
33869171	METTL3-Mediated N6-Methyladenosine Modification Is Involved in the Dysregulation of NRIP1 Expression in Down Syndrome	Shi W, Yang F, Dai R, Sun Y, Chu Y, Liao S, Hao B.	Front Cell Dev Biol	Limited to expression differences	no staining, protein? Methylation - more about expression less about tissue staining
33945512	DSCAM/PAK1 pathway suppression reverses neurogenesis deficits in iPSC-derived cerebral organoids from patients with Down syndrome	Tang XY, Xu L, Wang J, Hong Y, Wang Y, Zhu Q, Wang D, Zhang XY, Liu CY, Fang KH, Han X, Wang S, Wang X, Xu M, Bhattacharyya A, Guo X, Lin M, Liu Y.	J Clin Invest	Cells not tissue	iPSC, no tissue
34322015	Basal Forebrain Cholinergic Neurons: Linking Down Syndrome and Alzheimer's Disease	Martinez JL, Zammit MD, West NR, Christian BT, Bhattacharyya A.	Front Aging Neurosci	Reviews or protocols with no new data	Review, no new data

## Sheet: Table S2
SUPPLEMENTARY TABLE 2: Studies included in analysis
Publication details				Study details
PMID	Title	Authors	Details	Sample size		Sex		Age of samples	Region (s) of brain	Mode of identification	Parameters measured (e.g. neurons, glia)	Key findings in DS
				Control	DS	M	F
131810	Pyramidal cell abnormalities in the motor cortex of a child with Down's syndrome. A Golgi study	Marin-Padilla M.	J Comp Neurol. 1976 May 1;167(1):63-81. doi: 10.1002/cne.901670105.	0	1		1	19 month	Motor cortex	Golgi staining	neurons, dendrites	Structural abnormalities were found in dendritic spines of pyramidal neurons. The axo-spinous synapses of these neurons were altered. Intrinsic vacuolar change affecting dendrites and scattered neuronal fragmentation and necrosis were found. There were abnormalities involving the spines.
1447516	[Neurohistological findings in the parietal cortex of children with chromosome aberrations].	Schulz E, Scholz B.	J Hirnforsch. 1992;33(1):37-62. German.	No control, compared data to results from other published papers	2			20 months and 6 years	parietal cortex, pyramidal neurons of lamina III and V	Golgi-cox	pyramidal neurons,	Pyramidal cells of the older child show more degenerative changes, concerning especially lamina lII pyramids and in lamina V pyramids.
2947535	Dendritic atrophy in children with Down's syndrome	Becker LE, Armstrong DL, Chan F.	Ann Neurol. 1986 Oct;20(4):520-6. doi: 10.1002/ana.410200413.	10	8	N/A	N/A	DS: 4, 6, 11, and 16 months, 5 years Control: 4,6,9, 10, 11, 12, and 18 months, 5 years and 7 years	visual cortex (area OA of Von Economo)	rapid Golgi staining	Dendrite branching of neurons from layer 3 and 5 pyramidal cells. Specifically looked at dendritic intersections as a function of distance from the cell body, point of maximum dendritic branching, number of branch orders, total number of branch segments, and total dendritic length.	The results suggest that the dendritic tree atrophies in early childhood in DS. DS samples showed a greater total number of intersections compared to the controls in samples 6 months or less. The number of intersections significantly decreased in DS samples compared to controls in the samples older than 2 years. DS samples showed a reduction of dendritic spines and abnormal dendritic branching.
4263073	Structural abnormalities of the cerebral cortex in human chromosomal aberrations: a Golgi study	Marin-Padilla M.	Brain Res. 1972 Sep 29;44(2):625-9. doi: 10.1016/0006-8993(72)90324-1.	6	1			18 month	neuronal dendrites	Golgi	dendrites	There are various types of structural abnormalities in DS fibrillar-neuronal organization and bizarre structural abnormalities in the dendritic spines of the pyramidal neurons of the cerebral cortex.
4271339	The development of the pathologic changes of Alzheimer's disease and senile dementia in patients with Down's syndrome.	Burger PC, Vogel FS.	Am J Pathol. 1973 Nov;73(2):457-76.	3	13	DS:7	DS:6	12-65 years	frontal lobe, hippocampus	King silver stain, electron microscopy	senile plaque formation, neurofibrillary change and granulovacuolar degeneration	Formation of senile plaques considerably antedates neurofibrillary change and granulovacuolar degeneration. Plaques were present in small numbers in the second decade and increased numerically in the third.
6228436	Synaptic development in the human fetus: a morphometric analysis of normal and Down's syndrome neocortex.	Petit TL, LeBoutillier JC, Alfano DP, Becker LE.	Exp Neurol. 1984 Jan;83(1):13-23.	6	4			DS: 19, 20,23, 26 weeks post conception C: 12, 18, 18.5, 28, 40 wks. pc	sensorimotor neocortex	Electron microscope	EPTA and osmium staining	There is an increase in synaptic density with age in normal and DS tissue. There is also an increase with developmental age in apparent measures of synaptic maturity. In normal tissue, pre- and postsynaptic membrane lengths were observed to increase with age and synaptic membrane widths appeared to attain mature values by 29 weeks post conception. Although not stat significant in DS tissue synapt…
6234479	Down's syndrome: is there a decreased population of neurons?	Ross MH, Galaburda AM, Kemper TL.	Neurology. 1984 Jul;34(7):909-16. doi: 10.1212/wnl.34.7.909.	2	2	2	2	6 year old girl (DS and control brain) and 25 year old man (DS + control)	primary visual cortex, primary auditory cortex, primary motor cortex,	Golgi	cell number and density	Average cell-packing density of granular cells was diminished in the DS brain compared to control. Similar decreases are observed in the individual cortical areas measured.
6447982	Spine distribution along the apical dendrites of the pyramidal neurons in Down's syndrome. A quantitative Golgi study	M Suetsugu, P Mehraein.	Acta Neuropathol. 1980 50(3):207-10. doi: 10.1007/BF00688755.	7	7	DS: 4, Control: 3	DS: 3, control: 4	DS: 3-23 years, control: 4-21 years	Pyramidal neurons in the hippocampal and cingulate gyri	Golgi staining	Number of spines on the apical dendrites of the third layer pyramidal neurons of the subiculum in the hippocampal region and of the 5th layer neurons in the cingnlate gyrus	The number of spines along the apical dendrites in Down's syndrome were significantly fewer than along those of the control cases in both the hippocampal and the cingulate regions.
6449207	[Neuronal development of the fetal and infantile period: 1. Visual cortex in the normal and chromosomal aberrations (author's transl)].	Takashima S.	No To Shinkei. 1980 Oct;32(10):1007-13. Japanese. No abstract available.	27	8 DS and 2 Ts13	n/a	n/a	14 weeks gestation to six months after birth	Occipital cortex. Pyramidal neurons in the fifth and third layers	rapid Golgi study and Nissl stain	number of spines counted along the apical and basal dendrites of pyramidal neurons. Neuron counting via Nissl stain	In DS and Ts13 number of development of spines did not show any significant difference from those in control. Spines were shorter in DS and were thinner and longer in Ts13 than those in control
6457667	Abnormal neuronal development in the visual cortex of the human fetus and infant with down's syndrome. A quantitative and qualitative Golgi study.	Takashima S, Becker LE, Armstrong DL, Chan F.	Brain Res. 1981 Nov 23;225(1):1-21.	21	14	N/A	N/A	14WG-12M	visual cortex	Golgi staining	neurons, dendritic spines	DS fetal neurons had normal neuronal morphology and spine counts but newborns and older infants had less spines and shorter basilar dendrites
8083693	Development of the superior temporal neocortex is anomalous in trisomy 21.	Golden JA, Hyman BT.	J Neuropathol Exp Neurol. 1994 Sep;53(5):513-20. doi: 10.1097/00005072-199409000-00011.	18	10	N/A	N/A	14-40 Gestational weeks	neocortical area (Superior temporal gyrus)	Nissl staining	neuronal migration and maturation	Initial migration prior to 22 weeks gestation appear normal in TS21. In the second phase of cortical development, the emergence of lamination is delayed and disorganized in TS21.
8311992	Association of phenotypic abnormalities of Down syndrome with an imbalance of genes on chromosome 21.	Becker LE, Mito T, Takashima S, Onodera K, Friend WC.	APMIS Suppl. 1993;40:57-70.	53	53	n/a	n/a	DS/C: 34 weeks gestation to 21 years	right visual cortex, cortical layers, hippocampus, cingulate gyrus, frontal and occipital lobes	hematoxylin-eosin and lyxol fast blue, cresyl violet, phosphotungstic acid in ethanol, osmium tetroxide, antisera (included antibody against OK-2, antibody against superoxide dismutase-1, antioxidant enzyme, polyclonal anti S-100 protein, anti synthetic amyloid), GFAP	neurons, dendrites, synaptic density, proteins coded for by genes on chromosome 21, S-100 beta protein	The pace of dendrite maturation is altered in DS. During the first year, the DS dendrites stop growing and become atrophic. There is a reduction of pre and post synaptic width and decreased neurons in cortical layers 2 and 4 in DS. The number of S-100 protein immunoreactive cells was twice the amount in DS than control in temporal lobe. There was also an increase in the production of proteins wit…
15817279	Development of interlaminar astroglia processes in the cerebral cortex of control and Down's syndrome human cases.	Colombo JA, Reisin HD, Jones M, Bentham C.	Exp Neurol. 2005 May;193(1):207-17.	15	12	CTR: 11 DS: 6	CTR: 4 DS: 6	16 days - 69 yrs.	prefrontal dorsolateral, frontal precentral, prefrontal Broca's, parietal postcentral, parietal angular, T1–T2, and calcarine	vimentin & GFAP immunoreactive	glial processes	Brain samples from control cases at postnatal ages 16–28 days old lacked interlaminar glial processes. Early alterations of the IGP seem to develop in “patches”, just as it occurs with its initial normal development towards AD.
17546680	Cell cycle alteration and decreased cell proliferation in the hippocampal dentate gyrus and in the neocortical germinal matrix of fetuses with Down syndrome and in Ts65Dn mice.	Contestabile A, Fila T, Ceccarelli C, Bonasoni P, Bonapace L, Santini D, Bartesaghi R, Ciani E.	Hippocampus. 2007;17(8):665-78. doi: 10.1002/hipo.20308.	5	5	5	5	17-21 weeks of gestation	hippocampal dentate gyrus and ventricular germinal matrix	ki-67 and cyclin A and pHH3 immunohistochemistry.	Cell proliferation	DS fetuses showed a reduced ratio between cyclin A and Ki-67 positive cells compared to control and a reduced number of cycling cells in S phase. DS fetuses cell proliferation was strongly reduced in brain region critically involved in cortiocogenesis, hippocampal DG and ventricular germinal matrix. DS Fetuses had higher number of proliferating cells in G(2) and a smaller number of cells in M pha…
18093248	Neurogenesis impairment and increased cell death reduce total neuron number in the hippocampal region of fetuses with Down syndrome.	Guidi S, Bonasoni P, Ceccarelli C, Santini D, Gualtieri F, Ciani E, Bartesaghi R.	Brain Pathol. 2008 Apr;18(2):180-97. doi: 10.1111/j.1750-3639.2007.00113.x. Epub 2007 Dec 17.	7	6	6	7	17-21 weeks of gestation	Hippocampus (DG, hippocampus proper, and subiculum)	Ki-67, GFAP, NeuN, cleaved caspase-3 immunohistochemistry	Total Cell number, volume, astrocytic phenotype cells, neuronal phenotype cells, proliferating cells, apoptosis	DS fetuses all had a reduced volume and cell number, higher percentage of cells w/ astrocytic phenotype, smaller percentage of cells w/ neuronal phenotype, less proliferating cells in germinal zones of the hippocampus and PHG. Hippocampal region of DS fetus has a higher incidence of apoptotic cell death.
21040072	Widespread proliferation impairment and hypocellularity in the cerebellum of fetuses with down syndrome.	Guidi S, Ciani E, Bonasoni P, Santini D, Bartesaghi R.	Brain Pathol. 2011 Jul;21(4):361-73. doi:10.1111/j.1750-3639.2010.00459.x. Epub 2010 Dec 6.	6	7	7	6	17-21 weeks of gestation	cerebellum	Nissl-stained, Ki-67, vimentin, cleaved caspase-3 immunohistochemistry	Cell number, size and number of pyknotic cells, cell proliferation, radial glia processes, apoptotic cells	DS fetuses cerebellum had an immature pattern, reduced volume and notably fewer cells in all cerebellar layers, impaired proliferation of precursors from both cerebellar neurogenic regions. No differences in apoptotic cell death were found in DS vs. control fetuses. In the cerebellum of DS fetuses there is a generalized hypocellularity due to proliferation impairment, not increased cell death.
22155002	Impaired myelination of the human hippocampal formation in Down syndrome.	ÃbrahÃ¡m H, Vincze A, VeszprÃ©mi B, KravjÃ¡k A, GÃ¶mÃ¶ri Ã‰, KovÃ¡cs GG, Seress L.	Int J Dev Neurosci. 2012 Apr;30(2):147-58. doi: 10.1016/j.ijdevneu.2011.11.005. Epub 2011 Dec 6.	24	23	CTR: 8 DS: 12	CTR: 16 DS: 11	17-41 gestational wks.	pyramidal layers CA1-CA3; hillus of dentate gyrus	MPB immunoreactivity		The onset of myelination in the particular layers of the HF was delayed in DS and the density of MBP-positive axons differed between controls and DS cases.
29509279	Abnormal development of the inferior temporal region in fetuses with Down syndrome.	Guidi S, Giacomini A, Stagni F, Emili M, Uguagliati B, Bonasoni MP, Bartesaghi R.	Brain Pathol. 2018 Nov;28(6):986-998. doi:10.1111/bpa.12605. Epub 2018 Jul 5.	6	6	7	5	17-21 weeks of gestation	fusiform gyrus and inferior temporal gyrus	NeuN, GFAP, S100B, vimentin, CR immunohistochemistry	Neurons, glia, astrocytes, calretinin neurons	DS fetuses show a reduced thickness and fewer cells in the FG and ITG, fewer cells expressing neuronal marker but similar number of cells expressing astrocytic marker, creating a higher percentage number of astrocytes. DS brains showed the ratio of CR-positive vs. CR0negative cells was greater both in FG and ITG, and in entorhinal cortex, hippocampus and dentate gyrus.
30325080	Subicular hypotrophy in fetuses with Down syndrome and in the Ts65Dn model of Down syndrome	Stagni F, Giacomini A, Emili M, Uguagliati B, Bonasoni MP, Bartesaghi R, Guidi S.	Brain Pathol. 2019 May;29(3):366-379. doi:10.1111/bpa.12663. Epub 2018 Nov 15	6	6	7	5	17-21 weeks of gestation	subiculum	Nissl staining, Ki-67, NeuN, GFAP, CR	cell proliferation, neurons, glia, calretinin	DS fetuses subiculum had reduced thickness, reduced cell density, reduced density of progenitor cells in the ventricular zone, reduced percentage of neurons and an increased percentage of astrocytes and inhibitory interneurons.
32480293	Neuroanatomical alterations in higher-order thalamic nuclei of fetuses	Stagni F, Giacomini A, Emili M, Uguagliati B, Bonasoni MP, Bartesaghi R, Guidi S.	Clin Neurol Neurosurg. 2020 Jul;194:105870. doi:10.1016/j.clineuro.2020.105870	7	7	7	6 (note one control was n/a for sex)	17-21 weeks of gestation	mediodorsal nucleus, centromedian nucleus and the parafarscicular nucleus of the thalamus, and the third ventricle	Nissl-staining, Ki-67 and CR immunohistochemistry	proliferating cells, neurons, glia, calretinin interneurons, cell density	All three nuclei had reduced cell density in DS. This defect was associated with a reduced density of proliferating cells in the third ventricle, suggesting that the reduced cellularity is due to neurogenesis impairment. DS brains had a reduction of the density of projection neurons but no changes in interneuron density
32819430	Assessment of radial glia in the frontal lobe of fetuses with Down syndrome.	Baburamani AA, Vontell RT, Uus A, Pietsch M, Patkee PA, Wyatt-Ashmead J, Chin-Smith EC, Supramaniam VG, Donald Tournier J, Deprez M, Rutherford MA.	Acta Neuropathol Commun. 2020 Aug 20;8(1):141. doi: 10.1186/s40478-020-01015-3.	9	9	DS:4 C:7	DS:5 C:2	DS: 15-39 GW; C: 18-39 GW	cortex?	Radial glia markers CRYAB, HOPX, SOX2, GFAP, vimentin	radial glial cells	There is a significant reduction in radial glial progenitor SOX2 and subtle deviations in radial glia expression (GFAP and Vimentin) prior to 24 GW in DS
33206953	Evolution of neuroinflammation across the lifespan of individuals with Down syndrome	Flores-Aguilar L, Iulita MF, Kovecses O, Torres MD, Levi SM, Zhang Y, Askenazi M, Wisniewski T, Busciglio J, Cuello AC.	Brain	57	40	22	18	The age range for the cortical fetal samples was 18–23 gestational weeks and 1–68 years for the cortical and hippocampal samples.	frontal cortex	Cresyl violet for cortical laminae & immunohistochemical	microglia & pathological tau	There is a differential neuroinflammatory process across the lifespan of individuals with Down syndrome, in which key inflammatory mediators are exacerbated before the occurrence of overt Alzheimer’s disease pathology and wane at advanced stages.
33450624	Excitatory/Inhibitory Synaptic Ratios in Polymicrogyria and Down Syndrome Help Explain Epileptogenesis in Malformations	Sarnat HB, Flores-Sarnat L.	Pediatr Neurol	1	1			4 months	neocortex	Golgi silver	neurons	The loss of excitatory axodendritic synapses in the cortex without altering the inhibitory axosomatic synapses of the same neurons, beginning at birth, shifts the synaptic ratio to a predominance of inhibition and thus explains why children with Down syndrome do not develop epilepsy despite focal areas of cortical dyslamination.
